# Supplementary material for: A basal-like breast cancer-specific role for SRF–IL6 in YAP-induced cancer stemness
Source: Nat Commun. 2015 Dec 16;6:10186. doi: 10.1038/ncomms10186 (PMC4703869; doi:10.1038/ncomms10186)
Supplement: Supplementary Data 1 — List of YAP induced target genes described in Figure 1b List of 226 genes whose expressions were significantly (p0.01) in control MCF-10A ERT2. Average fold change and corresponding p values are listed for both control and experimental sets [file ncomms10186-s2.xlsx]

## Sheet: Supplementary Data 1
Supplementary Data 1. List of YAP induced target genes described in Figure 1b
PROBE_ID	SYMBOL	ACCESSION	Average_foldchange_ERT2_log2	P-value_of_foldchange_ERT2	Average_foldchange_ERT2-YAP_log2	P-value_of_foldchange_ERT2-YAP
ILMN_1723035	OLR1	NM_002543.3	0.005	0.962351	3.96	0
ILMN_1743373	DLL1	NM_005618.3	-0.0425	0.670193	3.1425	0
ILMN_2188264	CYR61	NM_001554.3	-0.06	0.548388	3.0125	0
ILMN_1673566	ADAMTS1	NM_006988.3	0.0425	0.67398	2.8325	0
ILMN_1784294	CPA4	NM_016352.2	0.0575	0.568618	2.825	0
ILMN_1708934	ADM	NM_001124.1	-0.0675	0.499755	2.815	0
ILMN_1700081	FST	NM_013409.1	-0.19	0.0581004	2.7375	0
ILMN_1660067	LOC728285	XM_001127070.1	0.0425	0.67398	2.5475	0
ILMN_2054297	PTGS2	NM_000963.1	0.02	0.844141	2.5425	0
ILMN_1682775	EDN1	NM_001955.2	-0.065	0.515708	2.495	0
ILMN_1691341	IL7R	XM_937367.1	-0.065	0.515708	2.17	0
ILMN_1773337	DKK1	NM_012242.2	-0.025	0.80136	2.1475	0
ILMN_1699829	CTGF	NM_001901.1	0.135	0.179607	2.1475	0
ILMN_1751276	BDNF	NM_001709.3	0.085	0.39868	2.0725	0
ILMN_1717706	PLK2	NM_006622.2	4.44089e-16	0.99793	2.055	0
ILMN_2384745	PSG4	NM_002780.3	0.065	0.519066	1.9025	0
ILMN_3229324	SGK1	NM_005627.3	0.07	0.487316	1.89	0
ILMN_1702487	SGK	NM_005627.2	-0.04	0.688432	1.775	0
ILMN_3248701	LOC644350	XM_927511.3	0.0775	0.441726	1.755	0
ILMN_1658448	KRTAP2-1	XM_926554.2	0.0625	0.535332	1.745	0
ILMN_1716264	ANKRD1	NM_014391.2	-0.0775	0.438652	1.6725	0
ILMN_1759513	RND3	NM_005168.3	0.0675	0.503058	1.5625	0
ILMN_1781374	TUFT1	NM_020127.1	-0.0825	0.409786	1.54	0
ILMN_1695590	ADRB2	NM_000024.4	0.11	0.274406	1.535	0
ILMN_1699651	IL6	NM_000600.1	-0.225	0.0248627	1.52	0
ILMN_3310065	SFTA1P	NR_027082.1	0.1925	0.0555373	1.4825	0
ILMN_1694075	GADD45A	NM_001924.2	-0.245	0.0145769	1.48	0
ILMN_1666546	DUSP14	NM_007026.2	-0.075	0.453512	1.4725	0
ILMN_1658619	WWC1	NM_015238.1	-0.075	0.453512	1.3975	0
ILMN_1666733	IL8	NM_000584.2	-0.195	0.0518065	1.3725	0
ILMN_1686116	THBS1	NM_003246.2	-0.1475	0.141115	1.355	0
ILMN_1769759	SERPINB13	NM_012397.2	-0.0675	0.499755	1.3475	0
ILMN_1812526	TGFB2	NM_003238.1	-0.0725	0.468652	1.3275	0
ILMN_2150856	SERPINB2	NM_002575.1	-0.2475	0.0136014	1.3225	0
ILMN_1653504	EDG1	NM_001400.3	0.06	0.551852	1.315	0
ILMN_1666222	PHACTR3	NM_183246.1	0.13	0.196299	1.3025	0
ILMN_1666545	GCNT1	NM_001097635.1	-0.05	0.616667	1.2875	0
ILMN_1767448	LHFP	NM_005780.1	0.1	0.320527	1.2625	4.21885e-15
ILMN_3242166	LOC651397	XR_037048.1	0.02	0.844141	1.255	5.9952e-15
ILMN_3235853	S1PR1	NM_001400.4	0.0575	0.568618	1.2525	6.88338e-15
ILMN_1797009	F3	NM_001993.2	-0.0975	0.330222	1.2325	1.80966e-14
ILMN_1775042	WDR69	NM_178821.1	-0.05	0.616667	1.175	2.75779e-13
ILMN_1658483	IL1A	NM_000575.3	-0.24	0.0167147	1.17	3.47389e-13
ILMN_1665035	KRT14	NM_000526.3	-0.1125	0.261411	1.17	3.47389e-13
ILMN_2341254	STARD13	NM_178006.1	-0.0125	0.898868	1.16	5.49449e-13
ILMN_1738989	GOLSYN	NM_001099743.1	0.11	0.274406	1.15	8.65863e-13
ILMN_2402392	COL8A1	NM_020351.2	0.0375	0.710716	1.1375	1.52067e-12
ILMN_1784661	TMEM2	NM_013390.1	0.1	0.320527	1.125	2.65499e-12
ILMN_1689378	CCRN4L	NM_012118.2	0.19	0.0587915	1.12	3.31246e-12
ILMN_1673409	MGC16121	XM_001128419.1	0.085	0.39868	1.105	6.39633e-12
ILMN_1682599	GPRC5A	NM_003979.3	0.0725	0.471843	1.105	6.39633e-12
ILMN_1808011	FAM46B	NM_052943.2	-0.0825	0.409786	1.0575	4.85814e-11
ILMN_2105919	FGF2	NM_002006.3	-0.065	0.515708	1.055	5.39244e-11
ILMN_1789991	2011-03-04	NM_020814.1	-0.0425	0.670193	1.0525	5.9841e-11
ILMN_3248758	LOC728934	XM_001128836.2	-0.0125	0.898868	1.0475	7.36405e-11
ILMN_2397750	IVNS1ABP	NM_006469.4	-0.115	0.250985	1.04	1.00352e-10
ILMN_1792455	TMEM158	NM_015444.2	-0.04	0.688432	1.0375	1.11204e-10
ILMN_1781400	SLC7A2	NM_001008539.2	0.18	0.0734294	1.0325	1.3646e-10
ILMN_1655949	LOC653107	XM_931353.1	0.06	0.551852	1.025	1.85167e-10
ILMN_1661628	LOC653110	XM_926584.1	-0.03	0.76312	1.025	1.85167e-10
ILMN_1752526	RNF144B	NM_182757.2	0.0775	0.441726	1.025	1.85167e-10
ILMN_1712026	NLRP3	NM_001079821.1	-0.0575	0.565103	1.0025	4.5677e-10
ILMN_1719577	C10orf67	NM_153714.1	-0.0675	0.499755	0.9975	5.56813e-10
ILMN_3240222	PRAGMIN	NM_001080826.1	0.0675	0.503058	0.9975	5.56813e-10
ILMN_1794598	SCHIP1	NM_014575.2	0.0675	0.503058	0.995	6.14556e-10
ILMN_1757872	DKFZp761P0423	XM_291277.4	0.0475	0.638004	0.9875	8.25094e-10
ILMN_1722753	GJA5	NM_005266.5	0.05	0.620325	0.9875	8.25094e-10
ILMN_1761551	FAT4	NM_024582.3	0.0625	0.535332	0.98	1.10541e-09
ILMN_2228162	KRT16	NM_005557.2	-0.065	0.515708	0.98	1.10541e-09
ILMN_1687583	CAV1	NM_001753.3	-0.15	0.13451	0.9675	1.79131e-09
ILMN_1660732	PPP2R2B	NM_181676.1	0.0175	0.863673	0.95	3.48642e-09
ILMN_1693270	SUSD2	NM_019601.3	-0.175	0.0808903	0.95	3.48642e-09
ILMN_2112638	SVEP1	NM_153366.2	0.1825	0.069516	0.9475	3.83077e-09
ILMN_1767685	SERPINB7	NM_003784.2	-0.0775	0.438652	0.945	4.20814e-09
ILMN_2122103	ETS1	NM_005238.2	-0.1075	0.283153	0.945	4.20814e-09
ILMN_3263225	LOC100130506	XM_001724500.1	-0.015	0.879194	0.945	4.20814e-09
ILMN_1656501	DUSP5	NM_004419.3	-0.1375	0.170046	0.9425	4.62159e-09
ILMN_2146418	CRIM1	NM_016441.1	-0.07	0.484068	0.9425	4.62159e-09
ILMN_1703412	LATS2	NM_014572.2	-0.15	0.13451	0.94	5.07447e-09
ILMN_3240605	ZNF488	NM_153034.2	0.0825	0.41274	0.935	6.11339e-09
ILMN_1679428	CHIC2	NM_012110.2	-0.0075	0.938391	0.9325	6.70771e-09
ILMN_1702691	TNFAIP3	NM_006290.2	-0.1975	0.04888	0.9275	8.06961e-09
ILMN_1666122	HEG1	NM_020733.1	0.1325	0.187816	0.91	1.5297e-08
ILMN_1735220	CAV2	NM_001233.3	-0.0025	0.978066	0.8975	2.39849e-08
ILMN_1653934	LOC650517	XR_019109.1	-0.2575	0.0102518	0.8875	3.42267e-08
ILMN_3191393	LOC100128892	XM_001716912.1	0.14	0.163994	0.885	3.73867e-08
ILMN_1742332	KCTD12	NM_138444.3	-0.03	0.76312	0.8825	4.08288e-08
ILMN_2205963	C10orf54	NM_022153.1	0.1525	0.129454	0.88	4.45774e-08
ILMN_2065690	GRAMD3	NM_023927.1	-0.09	0.368669	0.88	4.45774e-08
ILMN_2093343	PLAC8	NM_016619.1	0.0575	0.568618	0.8775	4.86587e-08
ILMN_3310326	MIR221	NR_029635.1	-0.0275	0.782174	0.875	5.31013e-08
ILMN_1806415	TTLL1	NM_012263.3	0.1075	0.285488	0.8725	5.79358e-08
ILMN_2136446	CTNNAL1	NM_003798.1	-0.055	0.58206	0.86	8.92542e-08
ILMN_2149292	TMEM40	NM_018306.2	0.07	0.487316	0.86	8.92542e-08
ILMN_1782094	PAIP2	NM_016480.3	0.015	0.883289	0.8575	9.72432e-08
ILMN_1799098	LOC652846	XM_942545.1	-0.1225	0.221459	0.8525	1.15349e-07
ILMN_3248511	FAM167A	NM_053279.2	-0.0425	0.670193	0.8325	2.2624e-07
ILMN_1703855	SERPINB3	NM_006919.1	-0.145	0.147966	0.825	2.90133e-07
ILMN_1676804	LOC653145	XM_931816.1	0.0975	0.332806	0.82	3.42065e-07
ILMN_3245707	RIMKLB	NM_020734.2	0.0325	0.748138	0.8175	3.71289e-07
ILMN_1732831	CHST7	NM_019886.2	0.1625	0.106125	0.8175	3.71289e-07
ILMN_2380688	B4GALT4	NM_003778.3	0.155	0.123278	0.8125	4.37134e-07
ILMN_1709153	PRR16	NM_016644.1	0.0275	0.786163	0.81	4.74147e-07
ILMN_1750338	C10orf47	NM_153256.2	-0.1925	0.0548783	0.805	5.57449e-07
ILMN_2095610	ANXA8	NM_001040084.1	-0.0775	0.438652	0.7975	7.09387e-07
ILMN_2094952	NUAK2	NM_030952.1	-0.0225	0.820666	0.79	9.00841e-07
ILMN_1726417	MRPL33	NM_004891.2	-0.0975	0.330222	0.7875	9.75065e-07
ILMN_1663080	LFNG	NM_001040167.1	-0.095	0.342739	0.785	1.05516e-06
ILMN_1755411	RBMS2	NM_002898.2	-0.0175	0.859595	0.7825	1.14157e-06
ILMN_1687978	PHLDA1	NM_007350.3	-0.145	0.147966	0.7825	1.14157e-06
ILMN_1670878	YTHDC1	NM_001031732.2	0.1525	0.129454	0.7825	1.14157e-06
ILMN_1681757	FAM80B	NM_020734.1	0.0525	0.602862	0.78	1.23476e-06
ILMN_1708340	DAPK1	NM_004938.2	0.1375	0.171668	0.7775	1.33525e-06
ILMN_1750689	MPP5	NM_022474.2	0.185	0.0657754	0.7775	1.33525e-06
ILMN_1699206	FHDC1	NM_033393.2	-0.0125	0.898868	0.7775	1.33525e-06
ILMN_1720270	CDR2	NM_001802.1	0.12	0.233038	0.775	1.44358e-06
ILMN_2095759	OGFRL1	NM_024576.3	-0.045	0.652147	0.77	1.68615e-06
ILMN_1657870	ABL2	NM_005158.3	-0.205	0.0409205	0.77	1.68615e-06
ILMN_1706483	C1orf116	NM_023938.5	0.1425	0.156581	0.77	1.68615e-06
ILMN_1705116	C6orf85	NM_021945.4	0.2025	0.0439837	0.7675	1.82167e-06
ILMN_2388190	SCEL	NM_003843.2	-0.1	0.318005	0.765	1.96763e-06
ILMN_1770228	KRT34	NM_021013.3	-0.12	0.231011	0.765	1.96763e-06
ILMN_1797191	KIAA0040	NM_014656.1	-0.01	0.918604	0.765	1.96763e-06
ILMN_1693192	PI3	NM_002638.2	-0.015	0.879194	0.7625	2.12479e-06
ILMN_1769546	RIN2	NM_018993.2	0.0625	0.535332	0.7625	2.12479e-06
ILMN_1778144	FLJ20489	NM_017842.1	0.09	0.37144	0.76	2.29397e-06
ILMN_1723141	OTUD1	XM_001134465.1	0.1225	0.223426	0.7575	2.47605e-06
ILMN_2402416	DNAJB6	NM_005494.2	0.1475	0.142523	0.7575	2.47605e-06
ILMN_1743950	IGFL1	NM_198541.1	-0.0775	0.438652	0.7575	2.47605e-06
ILMN_1802109	KBTBD9	XM_001134449.1	0.075	0.456645	0.755	2.67195e-06
ILMN_1716608	NGF	NM_002506.2	-0.1125	0.261411	0.755	2.67195e-06
ILMN_1707208	LOC643660	XM_926964.1	-0.14	0.162427	0.7525	2.88268e-06
ILMN_1716687	TPM1	NM_001018020.1	-0.1575	0.116125	0.75	3.1093e-06
ILMN_3178406	KLHL29	XM_940375.2	-0.005	0.958215	0.75	3.1093e-06
ILMN_2083469	IRS2	NM_003749.2	0.0275	0.786163	0.745	3.61488e-06
ILMN_2186983	ANXA8L2	NM_001630.2	-0.0975	0.330222	0.745	3.61488e-06
ILMN_2336656	OVOS2	NM_001080502.1	0.1325	0.187816	0.7425	3.89635e-06
ILMN_1718977	GADD45B	NM_015675.2	0.175	0.0817969	0.7375	4.52359e-06
ILMN_1655312	HPS5	NM_007216.3	0.055	0.585624	0.7325	5.24691e-06
ILMN_1780649	KPRP	NM_001025231.1	-0.0225	0.820666	0.7275	6.08024e-06
ILMN_1782412	IRX2	NM_033267.3	-0.0675	0.499755	0.7275	6.08024e-06
ILMN_1807169	TINAGL1	NM_022164.1	-0.1075	0.283153	0.7225	7.03939e-06
ILMN_1741356	PRICKLE1	NM_153026.1	0.0425	0.67398	0.72	7.57165e-06
ILMN_2160727	CYTH3	NM_004227.3	0.145	0.149426	0.715	8.75385e-06
ILMN_1687213	C8orf13	NM_053279.1	-0.095	0.342739	0.7125	9.4092e-06
ILMN_3242004	ANXA8L1	NM_001098845.1	-0.19	0.0581004	0.7125	9.4092e-06
ILMN_1759232	IRS1	NM_005544.1	-0.12	0.231011	0.7075	1.08632e-05
ILMN_1651656	PSG7	NM_002783.1	0.055	0.585624	0.7075	1.08632e-05
ILMN_2179778	PHLDB2	NM_145753.1	0.11	0.274406	0.7075	1.08632e-05
ILMN_1746243	TES	NM_015641.2	0.03	0.76708	0.705	1.16683e-05
ILMN_1795930	PTGER4	NM_000958.2	0.1325	0.187816	0.6925	1.66247e-05
ILMN_1687275	JUB	NM_032876.4	-0.095	0.342739	0.69	1.78321e-05
ILMN_2388547	EPSTI1	NM_033255.2	0.195	0.0524346	0.69	1.78321e-05
ILMN_1738725	LIF	NM_002309.2	0.0875	0.384913	0.68	2.35497e-05
ILMN_1671353	IL12A	NM_000882.2	0.09	0.37144	0.68	2.35497e-05
ILMN_3195198	KRT17P3	XR_015626.2	0.015	0.883289	0.6725	2.89415e-05
ILMN_1772131	IL1R2	NM_173343.1	-0.1025	0.306088	0.6675	3.31671e-05
ILMN_1802251	PTTG1IP	NM_004339.2	0.0725	0.471843	0.665	3.54937e-05
ILMN_1746465	FJX1	NM_014344.2	0.1075	0.285488	0.6625	3.79747e-05
ILMN_1654396	ITGB2	NM_000211.1	0.085	0.39868	0.66	4.06198e-05
ILMN_1791226	NXN	NM_022463.3	-0.2375	0.0178833	0.6575	4.3439e-05
ILMN_1673880	EFEMP1	NM_004105.3	0.0875	0.384913	0.655	4.64432e-05
ILMN_1688480	CCND1	NM_053056.2	0.05	0.620325	0.655	4.64432e-05
ILMN_1674934	FOXF2	NM_001452.1	-0.1275	0.203211	0.6525	4.96438e-05
ILMN_1651767	MKL1	NM_020831.3	-0.0925	0.355555	0.65	5.30526e-05
ILMN_1815313	EPGN	NM_001013442.1	-0.1075	0.283153	0.65	5.30526e-05
ILMN_1785852	OBFC2A	NM_001031716.1	0.1725	0.0862619	0.65	5.30526e-05
ILMN_1692219	RAB11FIP1	NM_001002814.1	-0.09	0.368669	0.6475	5.66825e-05
ILMN_1654118	BCL2L1	NM_138578.1	-0.0775	0.438652	0.6425	6.46596e-05
ILMN_1797704	LOC729252	XR_015937.1	-0.025	0.80136	0.6425	6.46596e-05
ILMN_1730794	SERTAD4	NM_019605.2	0.0425	0.67398	0.64	6.90359e-05
ILMN_1719883	CYP4F11	NM_021187.2	-0.1875	0.0614783	0.64	6.90359e-05
ILMN_1751887	PREP	NM_002726.3	0.0525	0.602862	0.6375	7.36915e-05
ILMN_2334350	BTBD3	NM_014962.2	-0.0275	0.782174	0.6375	7.36915e-05
ILMN_1764571	ARHGAP23	XM_290799.7	-0.1075	0.283153	0.635	7.86429e-05
ILMN_1723486	HK2	NM_000189.4	-0.095	0.342739	0.6325	8.39076e-05
ILMN_1655904	ROR1	NM_005012.2	-0.1175	0.240852	0.6325	8.39076e-05
ILMN_3241919	LOC728449	XM_001128973.1	0.01	0.922725	0.63	8.95043e-05
ILMN_1692664	PRR5	NM_001017529.1	-0.0025	0.978066	0.6275	9.54522e-05
ILMN_1663092	CITED2	NM_006079.3	0.0275	0.786163	0.6225	0.000108485
ILMN_2318638	TGIF1	NM_170695.2	0.1275	0.20506	0.6225	0.000108485
ILMN_1774161	ARL15	NM_019087.1	-0.1575	0.116125	0.62	0.000115615
ILMN_1736939	UGCG	NM_003358.1	-0.08	0.424075	0.615	0.00013122
ILMN_1694548	ANXA3	NM_005139.2	-0.145	0.147966	0.615	0.00013122
ILMN_2094266	HES2	NM_019089.3	-0.0475	0.634302	0.6125	0.000139748
ILMN_1810977	CDV3	NM_017548.3	-0.115	0.250985	0.6125	0.000139748
ILMN_2363621	RBBP8	NM_203291.1	-0.035	0.72545	0.61	0.000148795
ILMN_2167915	DSEL	NM_032160.2	0.15	0.135867	0.605	0.00016857
ILMN_2139761	LIMCH1	NM_014988.1	-0.0275	0.782174	0.605	0.00016857
ILMN_1726245	TGFBR2	NM_001024847.2	0.035	0.729347	0.605	0.00016857
ILMN_1710544	PCDH7	NM_002589.2	0.115	0.253134	0.5975	0.000202916
ILMN_2085236	SNX24	NM_014035.1	-0.055	0.58206	0.5975	0.000202916
ILMN_1742461	UAP1	NM_003115.3	-0.1	0.318005	0.595	0.000215757
ILMN_1740900	BMP4	NM_130851.1	-0.055	0.58206	0.595	0.000215757
ILMN_1807283	NDST1	NM_001543.3	0.0025	0.982205	0.5925	0.000229357
ILMN_1715947	LOC648210	XR_018923.1	-0.115	0.250985	0.5925	0.000229357
ILMN_1745282	RAGE	NM_014226.1	-0.0925	0.355555	0.59	0.000243759
ILMN_1666893	TRIML2	NM_173553.1	0.005	0.962351	0.5875	0.000259006
ILMN_1658494	C13orf15	NM_014059.2	-0.045	0.652147	0.585	0.000275143
ILMN_2115434	RAB32	NM_006834.2	-0.1375	0.170046	0.5825	0.00029222
ILMN_2193706	HRK	NM_003806.1	0.06	0.551852	0.5775	0.000329392
ILMN_1711092	KCNB1	NM_004975.2	0.005	0.962351	0.575	0.000349595
ILMN_1699354	EPHA2	NM_004431.2	-0.1625	0.105008	0.57	0.000393526
ILMN_1733627	NEDD4L	NM_015277.3	0.0725	0.471843	0.56	0.000497281
ILMN_2201678	FSTL1	NM_007085.3	0.0925	0.358264	0.56	0.000497281
ILMN_1705301	TEAD4	NM_201443.1	-0.1825	0.0687223	0.5575	0.00052694
ILMN_1713813	LOC400578	XR_017543.1	-0.0125	0.898868	0.5575	0.00052694
ILMN_1813528	CCBE1	NM_133459.1	0.06	0.551852	0.5575	0.00052694
ILMN_1775822	PDGFB	NM_002608.1	-0.0225	0.820666	0.555	0.000558242
ILMN_2374683	PTPN13	NM_080684.1	0.0525	0.602862	0.55	0.000626106
ILMN_2061732	YRDC	NM_024640.3	-0.1	0.318005	0.55	0.000626106
ILMN_1683023	PDGFC	NM_016205.1	0.025	0.805374	0.55	0.000626106
ILMN_1771599	PLOD2	NM_000935.2	0.11	0.274406	0.5475	0.000662845
ILMN_1714600	NAV3	NM_014903.4	0.0475	0.638004	0.5475	0.000662845
ILMN_1690844	LOC387820	XR_019393.1	0.02	0.844141	0.5475	0.000662845
ILMN_1767658	RRS1	NM_015169.3	-0.005	0.958215	0.545	0.000701581
ILMN_1719606	LOC644762	XR_019423.1	-0.09	0.368669	0.545	0.000701581
ILMN_1788931	DOCK8	NM_203447.1	-0.0825	0.409786	0.545	0.000701581
ILMN_1779147	ENC1	NM_003633.1	-0.0375	0.706854	0.545	0.000701581
ILMN_1733756	COL12A1	NM_080645.2	0.0575	0.568618	0.545	0.000701581
ILMN_1712082	GCNT3	NM_004751.1	0.045	0.655892	0.54	0.000785441
ILMN_1764320	C8orf58	NM_001013842.1	-0.0825	0.409786	0.54	0.000785441
ILMN_1651826	BASP1	NM_006317.3	-0.1675	0.0947521	0.54	0.000785441
ILMN_1702447	IGF2BP2	NM_006548.4	-0.12	0.231011	0.535	0.000878527
ILMN_3250483	PVR	NM_001135770.1	-0.1325	0.186083	0.5325	0.000928813
ILMN_1663171	MATN3	NM_002381.4	0.0425	0.67398	0.53	0.000981754

## Sheet: object description
PROBE_ID	Illumina probe ID
SYMBOL	Official Gene symbol
ACCESSION	NCBI mRNA accession numbers
Average_fold_change_ERT2_log2	average fold change of expression of given gene 2 hours and 6 hours after treatment of 4-OHT compared to expression of the gene before 4-OHT treatment in control MCF-10A ERT2
P-Value_of_fold_change_ERT2	Corresponding P-Value for the average fold change (permutation test)
Average_fold_change_ERT2-YAP_log2	average fold change of expression of given gene 2 hours and 6 hours after treatment of 4-OHT compared to expression of the gene before 4-OHT treatment in control MCF-10A ERT2-YAP 2SA
P-Value_of_fold_change_ERT2-YAP	Corresponding P-Value for the average fold change (permutation test)
