# Supplementary material for: A basal-like breast cancer-specific role for SRF–IL6 in YAP-induced cancer stemness
Source: Nat Commun. 2015 Dec 16;6:10186. doi: 10.1038/ncomms10186 (PMC4703869; doi:10.1038/ncomms10186)
Supplement: Supplementary Data 2 — Gene Set Enrichment Analysis results for MaSC signature-gene expression in MCF-10A ERT2-YAP 2SA cells after treatment with 4-OHT Transcription factor signatures and corresponding enrichment scores, p values and False Discovery Rate (FDR) q values are listed. [file ncomms10186-s3.xlsx]

## Sheet: Supplementary Data 2
Supplementary Data 2. Gene Set Enrichment Analysis results for MaSC signature-gene expression in MCF-10A ERT2-YAP 2SA cells after treatment with 4-OHT
NAME	ES	NOM p-val	FDR q-val
GCANCTGNY_V$MYOD_Q6	-0.654151	0	0.0872218
V$SRF_Q5_01	-0.668647	0	0.0887012
V$SRF_Q6	-0.625554	0	0.0916166
V$SRF_Q4	-0.724504	0	0.0929111
V$CEBP_Q2_01	-0.520573	0.0821918	0.0943066
V$TCF4_Q5	-0.7328	0	0.0943603
CTTTAAR_UNKNOWN	-0.546359	0.0430528	0.096228
CAGGTG_V$E12_Q6	-0.459314	0	0.097667
RTAAACA_V$FREAC2_01	-0.559779	0	0.0977805
V$SRF_C	-0.617598	0	0.098532
TATAAA_V$TATA_01	-0.637686	0	0.100092
CTTTGT_V$LEF1_Q2	-0.540827	0	0.101364
TGTTTGY_V$HNF3_Q6	-0.575247	0.0396825	0.101638
YCATTAA_UNKNOWN	-0.611911	0.0449898	0.102224
V$STAT5B_01	-0.579656	0.0298211	0.102281
YATGNWAAT_V$OCT_C	-0.546817	0.0436508	0.102411
TGACAGNY_V$MEIS1_01	-0.649426	0	0.103325
V$PAX2_02	-0.687847	0.0657371	0.103772
GCTNWTTGK_UNKNOWN	-0.730641	0	0.104825
CTGCAGY_UNKNOWN	-0.57981	0	0.10506
CAGCTG_V$AP4_Q5	-0.457328	0	0.105265
AACTTT_UNKNOWN	-0.490236	0	0.108173
TGGAAA_V$NFAT_Q4_01	-0.523727	0	0.1087
RNGTGGGC_UNKNOWN	-0.529788	0	0.112911
V$PAX_Q6	-0.507135	0	0.113653
CATTGTYY_V$SOX9_B1	-0.542151	0	0.114604
WTTGKCTG_UNKNOWN	-0.465043	0	0.117818
YTATTTTNR_V$MEF2_02	-0.534289	0	0.12923
TTANTCA_UNKNOWN	-0.55973	0	0.136679
V$IK2_01	-0.584751	0	0.144605
V$LEF1_Q6	-0.622747	0.0301205	0.146994
V$CEBPB_02	-0.665171	0.0239521	0.147535
V$OCT1_05	-0.616125	0.0418251	0.148632
TAATTA_V$CHX10_01	-0.482002	0.0342742	0.148754
V$ZIC3_01	-0.721174	0	0.152076
GGGYGTGNY_UNKNOWN	-0.541958	0	0.156736
V$GR_Q6	-0.464116	0.1002	0.159724
WGGAATGY_V$TEF1_Q6	-0.57051	0	0.161384
WTGAAAT_UNKNOWN	-0.689004	0.122288	0.163342
WGTTNNNNNAAA_UNKNOWN	-0.567446	0.0903491	0.164534
V$IK1_01	-0.584774	0	0.165035
TGCCAAR_V$NF1_Q6	-0.404623	0.0525292	0.16764
TGACCTY_V$ERR1_Q2	-0.365919	0.032	0.186111
GGGTGGRR_V$PAX4_03	-0.398062	0.0304878	0.187272
V$AP2REP_01	-0.515073	0.020284	0.189175
GGGAGGRR_V$MAZ_Q6	-0.37574	0	0.191078
CCAWWNAAGG_V$SRF_Q4	-0.569048	0.0711382	0.191797
V$S8_01	-0.445186	0.030303	0.193472
GTGACGY_V$E4F1_Q6	-0.625583	0.09375	0.206119
V$FREAC2_01	-0.561821	0.262745	0.208877
TGANTCA_V$AP1_C	-0.600866	0	0.210178
V$AREB6_04	-0.53143	0.176113	0.2152
V$BACH1_01	-0.487559	0.197628	0.218497
V$OCT1_Q6	-0.503269	0.121514	0.219817
TGGNNNNNNKCCAR_UNKNOWN	-0.487159	0.197239	0.228326
V$P53_02	-0.534971	0.153996	0.232892
V$SOX5_01	-0.663303	0.144898	0.27473
V$P53_DECAMER_Q2	-0.47196	0.189189	0.291179
TTGTTT_V$FOXO4_01	-0.497522	0	0.298656
TGCTGAY_UNKNOWN	-0.409343	0.118712	0.329129
SMTTTTGT_UNKNOWN	-0.379821	0.180039	0.333808
V$RP58_01	-0.468444	0.264766	0.337395
V$CACCCBINDINGFACTOR_Q6	-0.454603	0.236948	0.34419
V$AP1_Q4	-0.494871	0.359281	0.37315
CAGGTA_V$AREB6_01	-0.318062	0.256098	0.39239
V$BACH2_01	-0.423412	0.411647	0.411217
V$LYF1_01	-0.351286	0.243408	0.416709
V$NRF2_Q4	-0.527644	0.427146	0.418745
V$NF1_Q6	-0.371176	0.414	0.43944
CACGTG_V$MYC_Q2	-0.36522	0.385542	0.459893
V$TFIIA_Q6	-0.39658	0.457364	0.473568
RYTTCCTG_V$ETS2_B	-0.297827	0.397149	0.489788
CTTTGA_V$LEF1_Q2	-0.516201	0	0.496359
V$HSF2_01	-0.340001	0.494024	0.498127
TGACATY_UNKNOWN	-0.290063	0.533865	0.527729
RRAGTTGT_UNKNOWN	-0.377911	0.440816	0.532511
V$PAX4_02	-0.327062	0.606589	0.565237
V$TEF_Q6	-0.286743	0.640385	0.620882
GATTGGY_V$NFY_Q6_01	-0.275725	0.652259	0.643664
V$TATA_C	-0.338253	0.797131	0.675952
GGGCGGR_V$SP1_Q6	-0.19486	0.895706	0.748331
MGGAAGTG_V$GABP_B	-0.251881	0.867347	0.910301

## Sheet: Object description
NAME	Name of the transcription factor target signature
ES	Enrichment Score
NOM p-val	Nominal p-value
FDR q-val	False Discovery Rate q-value
